# Supplementary material for: Comparative Transcriptomic Analysis Provides Insight into Spatiotemporal Expression Patterns of Pivotal Genes During Critical Growth Stages in Min Pig Breed
Source: Biomolecules. 2025 Jan 26;15(2):180. doi: 10.3390/biom15020180 (PMC11853420; doi:10.3390/biom15020180)
Supplement: Supplementary file 1 [file biomolecules-15-00180-s001.zip › Supplementary Table.xlsx]

## Sheet: Table 1
Table S1. The primers used in this study.
Gene Name	Primer Sequence
qPCR-SLC3A2-F	TGAATGAGTTAGAGCCCGAGA
qPCR-SLC3A2-R	GTCTTCCGCCACCTTGATCTT
qPCR-FTL-F	TGTTTGGACGGAACAGACCC
qPCR-FTL-R	CTCATGGCTGGTCGGCAATA
qPCR-GRX4-F	AGAGATCAAAGAGTTCGCCGC
qPCR-GRX4-R	TCTTCATCCACTTCCACAGCG
qPCR-MAP1LC3A-F	TTGGTCAAGATCATCCGGCG
qPCR-MAP1LC3A-R	AAGCCGAAGGTTTCTTGGGA
qPCR-BAD-F	CAGAGTTTGAGCCGAGTGAGC
qPCR-BAD-R	CCCATCCCTTCGTCGTCCT
qPCR-BNIP3-F	CAGGGCTCCTGGGTAGAACT
qPCR-BNIP3-R	CTACTCCGTCCAGACTCATGC
qPCR-GADD45G-F	CTACGAGTCCGCCAAAGTCC
qPCR-GADD45G-R	TTCTCACAGCAGAACGCCTG
qPCR-CDK2-F	TCTTTGCTGAGATGGTGACCC
qPCR-CDK2-R	TAACTCCTGGCCAAACCACC
qPCR-CDKN1B-F	GCCAACTCAGAGGACACAC
qPCR-CDKN1B-R	GGAGAGGAATCGTCTGTGG
qPCR-UBC-F	CCCTCGTGCGGAATAGCCT
qPCR-UBC-R	ATTGTCTCAGAGCCCGCTTC
qPCR-RB1-F	GGAAGCAACCCTCCTAAACC
qPCR-RB1-R	TTTCTGCTTTTGCATTCGTG
qPCR-FZR1-F	GTATACCTGTGGAGCGCTTGTA
qPCR-FZR1-R	AGACCAGCCCACAGAAGTCAC
qPCR-HIF1A-F	GGCGCGAACGACAAGAAAAA
qPCR-HIF1A-R	GTGGCAACTGATGAGCAAGC
